# Supplementary material for: Temperature Dependence of a Thermosensitive Nanogel: A Dissipative Particle Dynamics Simulation of PNIPAM in Water
Source: Int J Mol Sci. 2026 Jan 26;27(3):1241. doi: 10.3390/ijms27031241 (PMC12897716; doi:10.3390/ijms27031241)
Supplement: Supplementary file 1 [file ijms-27-01241-s001.zip]

Archive with 1 entries (1 files):
- ijms-4056524-supplementary.pdf
